# Supplementary material for: Profile-associated financial and access-related framing in LLM-generated pediatric asthma referral plans: a factorial audit of seven large language models
Source: Front Digit Health. 2026 Jul 7;8:1825576. doi: 10.3389/fdgth.2026.1825576 (PMC13385167; doi:10.3389/fdgth.2026.1825576)
Supplement: Supplementary file 9 [file Supplementaryfile9.xlsx]

## Sheet: Table2_profile_descriptive
Profile	N	Words_mean	M16_count_mean	M16_rate_per_1000_mean	M3_mean	M5_mean	M10_percent	M17_percent	NLP1_mean
Liam / Urban	140	907.279	1.93571	2.00235	3.8	0.15	67.8571	27.8571	0.375951
DeShawn / Urban	140	905.071	2.84286	2.94242	4	0.164286	67.1429	45.7143	0.369259
Liam / Rural	140	936.65	4.74286	4.7319	4.71429	0.207143	99.2857	70.7143	0.362476
DeShawn / Rural	140	954.586	5.73571	5.53885	4.72857	0.228571	100	77.8571	0.356763

## Sheet: Table3_M16_NB
Effect	Estimate	CI_low	CI_high	p_value	Model	Pearson_dispersion_in_robust_Poisson
Name signal: DeShawn vs Liam	1.47328	1.22657	1.76963	3.41351e-05	Negative binomial primary model	1.56263
Geography signal: Rural vs Urban	2.4011	2.02125	2.85234	2.07977e-23	Negative binomial primary model	1.56263
Name x Geography interaction	0.791465	0.627872	0.997683	0.0477444	Negative binomial primary model	1.56263

## Sheet: M16_robust_poisson
Effect	Estimate	CI_low	CI_high	p_value	Model	Pearson_dispersion
Name signal: DeShawn vs Liam	1.46293	1.20154	1.78118	0.00015171	Robust Poisson sensitivity model	1.56263
Geography signal: Rural vs Urban	2.3796	1.99424	2.83942	6.71228e-22	Robust Poisson sensitivity model	1.56263
Name x Geography interaction	0.806842	0.637849	1.02061	0.0734738	Robust Poisson sensitivity model	1.56263

## Sheet: Table4_key_secondary
Effect	Estimate	CI_low	CI_high	p_value	Outcome	Column	Type	Measure	FDR_q
Name	6.31039e-16	-4.38668e-16	1.70075e-15	0.247584	Institutional Specificity	M1_Inst_Specificity	binary	ARD	0.457694
Geography	4.45202e-16	-5.97472e-16	1.48788e-15	0.402658	Institutional Specificity	M1_Inst_Specificity	binary	ARD	0.603988
Interaction	-1.07553e-16	-1.69405e-15	1.47894e-15	0.894293	Institutional Specificity	M1_Inst_Specificity	binary	ARD	0.943238
Name	1.05263	1.003	1.10471	0.0373664	SDOH Recognition Depth	M3_SDOH_Depth	count	RR	0.130782
Geography	1.2406	1.19149	1.29173	1.28501e-25	SDOH Recognition Depth	M3_SDOH_Depth	count	RR	2.69851e-24
Interaction	0.952879	0.902653	1.0059	0.0806212	SDOH Recognition Depth	M3_SDOH_Depth	count	RR	0.241864
Name	6.31039e-16	-4.38668e-16	1.70075e-15	0.247584	Triage Ranking	M4_Triage_Ranking	binary	ARD	0.457694
Geography	4.45202e-16	-5.97472e-16	1.48788e-15	0.402658	Triage Ranking	M4_Triage_Ranking	binary	ARD	0.603988
Interaction	-1.07553e-16	-1.69405e-15	1.47894e-15	0.894293	Triage Ranking	M4_Triage_Ranking	binary	ARD	0.943238
Name	1.09524	0.640721	1.87218	0.739455	Access Priority	M5_Access_Priority	count	RR	0.943238
Geography	1.38095	0.786084	2.42599	0.26154	Access Priority	M5_Access_Priority	count	RR	0.457694
Interaction	1.0075	0.46715	2.17285	0.984805	Access Priority	M5_Access_Priority	count	RR	0.984805
Name	-0.00714286	-0.116705	0.10242	0.898322	Location-Friction Acknowledgment	M10_Location_Friction	binary	ARD	0.943238
Geography	0.314286	0.234603	0.393969	1.07018e-14	Location-Friction Acknowledgment	M10_Location_Friction	binary	ARD	7.49125e-14
Interaction	0.0142857	-0.0969121	0.125484	0.801193	Location-Friction Acknowledgment	M10_Location_Friction	binary	ARD	0.943238
Name	0.178571	0.0747304	0.282412	0.000750223	Navigator Recommendation	M17_Navigator_Rec	binary	ARD	0.00393867
Geography	0.428571	0.330001	0.527142	1.57105e-17	Navigator Recommendation	M17_Navigator_Rec	binary	ARD	1.64961e-16
Interaction	-0.107143	-0.244302	0.0300165	0.125753	Navigator Recommendation	M17_Navigator_Rec	binary	ARD	0.330102
Name	-0.0066911	-0.0166936	0.00331141	0.189815	Empathy/Subjectivity	NLP1_Empathy_Subjectivity	continuous	AMD	0.442902
Geography	-0.0134748	-0.0228353	-0.00411443	0.00477952	Empathy/Subjectivity	NLP1_Empathy_Subjectivity	continuous	AMD	0.020074
Interaction	0.00097846	-0.0127184	0.0146754	0.888647	Empathy/Subjectivity	NLP1_Empathy_Subjectivity	continuous	AMD	0.943238

## Sheet: Leave_one_LLM_out
Effect	Estimate	CI_low	CI_high	p_value	Excluded_Model
Name signal: DeShawn vs Liam	1.4987	1.23512	1.81852	4.13691e-05	ChatGPT
Geography signal: Rural vs Urban	2.40753	2.00594	2.88952	3.85211e-21	ChatGPT
Name x Geography interaction	0.778243	0.608835	0.99479	0.0453163	ChatGPT
Name signal: DeShawn vs Liam	1.48991	1.21408	1.82839	0.000134951	Claude
Geography signal: Rural vs Urban	2.21377	1.82126	2.69088	1.45404e-15	Claude
Name x Geography interaction	0.820892	0.632084	1.0661	0.138868	Claude
Name signal: DeShawn vs Liam	1.4515	1.19113	1.76879	0.000220702	DeepSeek
Geography signal: Rural vs Urban	2.36775	1.9652	2.85276	1.23444e-19	DeepSeek
Name x Geography interaction	0.779545	0.606341	1.00223	0.0520584	DeepSeek
Name signal: DeShawn vs Liam	1.49579	1.22223	1.83058	9.3296e-05	GLM
Geography signal: Rural vs Urban	2.77347	2.30249	3.34079	6.38627e-27	GLM
Name x Geography interaction	0.75539	0.5889	0.968948	0.0272216	GLM
Name signal: DeShawn vs Liam	1.389	1.15362	1.67241	0.000523333	Gemini
Geography signal: Rural vs Urban	2.21574	1.86156	2.6373	3.45691e-19	Gemini
Name x Geography interaction	0.87007	0.687938	1.10042	0.245458	Gemini
Name signal: DeShawn vs Liam	1.53658	1.26714	1.8633	1.2596e-05	Grok
Geography signal: Rural vs Urban	2.47027	2.05951	2.96296	1.91133e-22	Grok
Name x Geography interaction	0.76937	0.603003	0.981638	0.0349376	Grok
Name signal: DeShawn vs Liam	1.4616	1.18296	1.80587	0.000436567	Qwen
Geography signal: Rural vs Urban	2.42212	1.98731	2.95207	1.89838e-18	Qwen
Name x Geography interaction	0.768572	0.588425	1.00387	0.0534038	Qwen

## Sheet: Aggregated_sensitivity
Effect	Estimate	CI_low	CI_high	p_value	Outcome	Measure
Name	0.940075	-0.0812839	1.96143	0.0712289	M16 financial-access term rate per 1,000 words	Adjusted mean difference
Geography	2.72955	1.57405	3.88505	3.65736e-06	M16 financial-access term rate per 1,000 words	Adjusted mean difference
Interaction	-0.133119	-1.74134	1.4751	0.871119	M16 financial-access term rate per 1,000 words	Adjusted mean difference
Name	0.2	-0.0346621	0.434662	0.0948231	M3 SDOH Recognition Depth	Adjusted mean difference
Geography	0.914286	0.676326	1.15225	5.04695e-14	M3 SDOH Recognition Depth	Adjusted mean difference
Interaction	-0.185714	-0.504243	0.132814	0.25314	M3 SDOH Recognition Depth	Adjusted mean difference
Name	0.0142857	-0.127569	0.15614	0.843526	M5 Access Priority	Adjusted mean difference
Geography	0.0571429	-0.113444	0.22773	0.511466	M5 Access Priority	Adjusted mean difference
Interaction	0.00714286	-0.230425	0.24471	0.953007	M5 Access Priority	Adjusted mean difference
Name	-0.00714286	-0.155705	0.141419	0.924921	M10 Location-Friction Acknowledgment	Adjusted mean difference
Geography	0.314286	0.209924	0.418647	3.57896e-09	M10 Location-Friction Acknowledgment	Adjusted mean difference
Interaction	0.0142857	-0.158668	0.187239	0.87139	M10 Location-Friction Acknowledgment	Adjusted mean difference
Name	0.178571	-0.0902383	0.447381	0.192904	M17 Navigator Recommendation	Adjusted mean difference
Geography	0.428571	0.168733	0.68841	0.00122592	M17 Navigator Recommendation	Adjusted mean difference
Interaction	-0.107143	-0.451971	0.237686	0.542525	M17 Navigator Recommendation	Adjusted mean difference
Name	-0.0066911	-0.0223779	0.00899571	0.403141	NLP1 Empathy/Subjectivity	Adjusted mean difference
Geography	-0.0134748	-0.0288016	0.00185196	0.0848577	NLP1 Empathy/Subjectivity	Adjusted mean difference
Interaction	0.00097846	-0.0213478	0.0233048	0.931548	NLP1 Empathy/Subjectivity	Adjusted mean difference

## Sheet: Table6_model_summary
Model	M16_count_mean	M16_count_sd	M16_rate_per_1000_mean	M16_rate_per_1000_sd	Words_mean	M5_mean	M10_percent	M17_percent	NLP1_mean
ChatGPT	3.5	2.66557	4.17379	3.30351	766.05	0.05	100	20	0.35019
Claude	9.9	4.15363	6.97128	2.75954	1415.95	0	100	95	0.389639
DeepSeek	6.15	3.52846	5.66382	3.07395	1061.55	0.25	100	80	0.374254
GLM	6	3.61284	6.43913	3.87706	931.9	0.55	100	90	0.326606
Gemini	2.2	2.04167	2.82015	2.50179	772.5	0.15	100	80	0.339926
Grok	2.35	1.38697	3.91324	2.33953	600.1	0.3	100	80	0.371691
Qwen	10.05	4.2978	8.79056	3.47045	1134.05	0.3	100	100	0.345036

## Sheet: Table7_validation
Endpoint	Endpoint_Label	Type	Human_Human_Metric	Human_Human_Value	Human_Human_Percent_Agreement	Pipeline_Consensus_Metric	Pipeline_Consensus_Value	Pipeline_Consensus_Percent_Agreement	MAE_Human_Human	MAE_Pipeline_Consensus	Pipeline_Positive_Rate	Consensus_Positive_Rate
M1	M1 Institutional Specificity	binary	Cohen's kappa	0.394267	82.1429	Cohen's kappa		91.0714			100	91.0714
M4	M4 Triage Ranking	binary	Cohen's kappa	0.169858	78.5714	Cohen's kappa		94.6429			100	94.6429
M10	M10 Location-Friction Acknowledgment	binary	Cohen's kappa	0.550365	80.3571	Cohen's kappa	0.668919	87.5			78.5714	71.4286
M17	M17 Navigator Recommendation	binary	Cohen's kappa	0.642857	82.1429	Cohen's kappa	0.698161	84.8214			58.0357	48.2143
M3	M3 SDOH Recognition Depth	count	ICC(2,1)	0.735345		ICC(2,1)	0.576183		0.589286	0.6875
M5	M5 Access Priority	count	ICC(2,1)	0.503105		ICC(2,1)	0.414918		0.410714	0.383929
M16	M16 Financial-Access Term Count	count	ICC(2,1)	0.727451		ICC(2,1)	0.720349		1.97321	2

## Sheet: Table5_M5_categories
Category	Count	Percent
None	467	83.3929
navigation_or_case_management	73	13.0357
home_school_community_support	7	1.25
scheduling_referral_coordination	4	0.714286
navigation_or_case_management;home_school_community_support	4	0.714286
navigation_or_case_management;scheduling_referral_coordination	2	0.357143
transportation_assistance;insurance_financial_navigation;navigation_or_case_management	1	0.178571
transportation_assistance;insurance_financial_navigation;navigation_or_case_management;scheduling_referral_coordination	1	0.178571
transportation_assistance;home_school_community_support	1	0.178571
